# Supplementary material for: Effectiveness and Feasibility of Digital Pulmonary Rehabilitation in Patients Undergoing Lung Cancer Surgery: Systematic Review and Meta-Analysis
Source: J Med Internet Res. 2024 Nov 11;26:e56795. doi: 10.2196/56795 (PMC11589499; doi:10.2196/56795)
Supplement: Multimedia Appendix 4 [file jmir_v26i1e56795_app4.xlsx]

## Sheet: Sheet1
The TIDieR (Template for Intervention Description and Replication) Telehealth Checklist*
Item	Content	Additional Considerations for Telehealth Interventions	literatures
			Ji et al [32]	Sui et al [31]	Chu et al [27]	Li et al [30]	Liu and Pan [28]	Sun et al [33]	Kadiri et al [15]	Finley et al [16]	Yang et al [29]	Qin et al [26]	Chen et al [34]
BRIEF NAME	1. Provide the name or a phrase that describes the intervention	Should include the word “telehealth” (or a term that very clearly indicates that an intervention is being delivered remotely - e.g., “telemedicine, remote digital health, telephone”) in the brief name that describes the intervention.	YES	YES	YES	NO.	YES	YES	YES	NO.	NO.	YES	YES
WHA	2. Describe any rationale, theory, or goal of the elements essential to the intervention	(1) Provide the rationale for using a telehealth intervention. Is remote delivery used to expand access, or to enhance safety for participants? (2) Is remote delivery an evidence-based option for the intervention? (3) Is the goal to validate use of a traditional in-person intervention delivered in a remote format?	(1) YES (2) No mention. (3) YES	(1) YES (2) No mention. (3) YES	(1) YES (2) YES (3) YES	(1) YES (2) YES (3) YES	(1) YES (2) YES (3) No mention.	(1) YES (2) YES (3) YES	(1) YES (2) No mention. (3) YES	(1) YES (2) No mention. (3) YES	(1) YES (2) YES (3) YES	(1) YES (2) YES (3) YES	(1) YES (2) YES (3) YES
WHAT	3. Materials: Describe any physical or informational materials used in the intervention, including those provided to partici- pants or used in intervention delivery or in the training of inter- vention providers. Provide information on where the materials can be accessed (e.g. online appendix, URL)	(1) What components does the telehealth intervention include (e.g., audio, video, name of platform or software)? (2) What (if any) additional documentation, instruction and/or equipment was provided (loaned or given) to participants? (3) Were partici- pants that did not have access to the equipment or platform excluded?	Intervention group: (1) A Personalized Mobile Health–Based Pulmonary Rehabilitation Platform: APP and patient monitoring website. (2) Wearable pulse oximeter. (3) No mention. Control group: (1) A Personalized Mobile Health–Based Pulmonary Rehabilitation Platform: efil breath APP and patient monitoring website. (2) Wearable pulse oximeter. (3) No mention.	Intervention group: (1) WeChat APP. (2) a disease-related health education manual (3) YES. Control group: (1) Face ot face. (2) An education manual. (3) Not applicable.	Intervention group: (1) video. (2) No mention. (3) No mention. Control group: (1) Routine perioperative care. (2) No mention. (3)No mention.	Intervention group: (1) The respiratory rehabilitative animation. (2) No mention. (3) No mention. Control group: (1) Not applicable. (2) No mention. (3) No mention.	Intervention group: (1) Internet-based design of portable wearable devices. (2) Remote exercise support in conjunction with a companion mobile phone APP monitoring system. (3) No mention. Control group: (1) Internet-based design of portable wearable devices. (2) Remote exercise support in conjunction with a companion mobile phone APP monitoring system. (3) No mention.	Intervention group: (1) Multimedia intervention (audio/visual + print). (2) The intervention handbook was given to participants following viewing, and key contents were reviewed. (3) No mention. Control group: (1) No mention. (2) No mention. (3) No mention.	Intervention group: (1) Fit 4 Surgery App. (2) A blue tooth enabled pulse oximeter and a Subscriber Identity Module (SIM) card. (3) No mention. Control group: (1) Participation in meetings. (2) No mention. (3) No mention.	Intervention group: (1) Wrist-worn Garmin vivoactive Heart Rate (HR) device with app, Includes doctor's exercise prescription. (2) A wrist-worn Garmin Vivoactive HR fitness device (3) Yes. Control group: (1) Not applicable. (2) Not applicable. (3) Not applicable.	Intervention group: (1) The Smart After-Care application: Videos. (2) The self-monitoring devices, included a Bluetooth electronic sphygmomanometer, a finger pulse oximeter, and a digital spirometer. (3) Yes. Control group: (1) Not applicable. (2) Not applicable. (3) Not applicable.	Intervention group: (1) Relying on Internet Plus, make full use of education and learning platforms, WeChat applets, public numbers and QR codes. (2) Health education manual, training schedule and punch list. (3) No mention. Control group: (1) The TV plays the video. (2) Health education manual. (3) No mention.	Intervention group: (1) Wearable Device Pedometer. (2) No mention. (3) No mention. Control group: (1) Not applicable. (2) Not applicable. (3) Not applicable.
	4. Procedures: Describe each of the procedures, activities, and/ or processes used in the intervention, including any enabling or support activities	(1) Were the procedures for this intervention originally developed for in-person or remote delivery (number of minutes, open accessibility or requires sign-up/set-up)? (2) What, if anything, was done to adapt procedures from in-person delivery?	Intervention group: (1) Developed for remote intervention (Number of minutes, open access or need to register/set up is not mentioned.). (2) Not applicable. Control group: (1) Developed for remote intervention. (2) Not applicable.	Intervention group: (1) Developed for remote, it requires registration and is free and open access. (2) Not applicable. Control group: (1) Not applicable. (2) No mention.	Intervention group: (1) A combination of face-to-face and video (Scan the QR code to bookmark the video for 20 minutes three times a day for 5 to 8 days before surgery and 10 days after discharge.). (2) No mention. Control group: (1) No mention. (2)No mention.	Intervention group: (1) No mention. (2) No mention. Control group: (1) Not applicable. (2) No mention.	Intervention group: (1) Developed for remote intervention (Number of minutes, open access or need to register/set up is not mentioned.). (2) Face-to-face development of self-confidence. Control group: (1) Developed for remote intervention (Number of minutes, open access or need to register/set up is not mentioned.). (2) No mention.	Intervention group: (1) Developed for remote. (2) No mention. Control group: (1) No mention. (2) No mention.	Intervention group: (1) Developed for remote use, user registration is required. (2) No mention. Control group: (1) No mention. (2) No mention.	Intervention group: (1) Intervention developed for remote preoperative exercise instruction. (2) No mention. Control group: (1) Not applicable. (2) Not applicable.	Intervention group: (1) Developed for remote intervention. (2) No mention. Control group: (1) Not applicable. (2) Not applicable.	Intervention group: (1) Developed for remote, registration required, open access, exact timing not mentioned. (2) The nurse in charge demonstrates what has been learnt to deepen the patient's understanding. Control group: (1) Face to face. (2) Explanation and demonstration by the charge nurse.	Intervention group: (1) Face to face. (2) No mention. Control group: (1) Not applicable. (2) Not applicable.
WHO PROVIDED	5. For each category of intervention provider (e.g. psycholo- gist, nursing assistant), describe their expertise, background and any specifc training given	(1) Who delivered the telehealth intervention? (2) Was there any training that went into the delivery of the intervention? (3) Who all was authorized/approved to deliver it and how did they achieve authorization approval (e.g., training, certifcation process)?	Intervention group: (1) LC specialists and nurses. (2) Not applicable. (3) Not applicable. control group: (1) LC specialists and nurses. (2) Not applicable. (3)Not applicable.	Intervention group: (1) Trained nurses. (2) All nurses are professionally trained. (3) No mention. control group: (1) Doctors and nurses. (2) All nurses are professionally trained. (3) No mention.	Intervention group: (1) Rehabilitation managers. (2) No mention. (3) Approval was obtained from the hospital ethics committee and each participant signed an informed consent form. control group: (1) No mention. (2) No mention. (3) Approval was obtained from the hospital ethics committee and each participant signed an informed consent form.	Intervention group: (1) research assistants. (2) No mention. (3) Approval was obtained from the Hospital Ethics Committee. control group: (1) research assistants (2) No mention. (3) Approval was obtained from the Hospital Ethics Committee.	Intervention group: (1) Nursing staff. (2) No mention. (3) No mention. control group: (1) Nursing staff. (2) No mention. (3) No mention.	Intervention group: (1) Researcher. (2) No mention. (3) Study procedures and protocol were approved by the Institutional Review Board. control group: (1) No mention. (2) No mention. (3) Study procedures and protocol were approved by the Institutional Review Board.	Intervention group: (1) The medical team. (2) No mention. (3) The site was ethically approved. control group: (1) The medical team. (2) No mention. (3) The site was ethically approved.	Intervention group: (1) Surgeon and the project coordinator. (2) No mention. (3) The appropriate committee approved and enrolment took place with all participants signing an informed consent form. control group: (1) Not applicable. (2) Not applicable. (3) Not applicable.	Intervention group: (1) Rehabilitation specialists. (2) No mention. (3) Ethics committee approval was obtained and all participants signed an informed consent form. control group: (1) Not applicable. (2) Not applicable. (3) Ethics committee approval was obtained and all participants signed an informed consent form.	Intervention group: (1) Doctors and nurses. (2) No mention. (3) Ethics committee approval was obtained and all participants signed an informed consent form. control group: (1) Doctors and nurses. (2) No mention. (3) Ethics committee approval was obtained and all participants signed an informed consent form.	Intervention group: (1) No mention. (2) No mention. (3) No mention. control group: (1) No mention. (2) No mention. (3) No mention.
HOW	6. Describe the modes of delivery (e.g., face-to-face or by some other mechanism, such as internet or telephone) of the intervention and whether it was provided individually or in a group	(1) Indicate whether the intervention was delivered solely through remote methods or in a hybrid (remote+in-person) format. (2) Synchronous versus asynchronous, unidirectional or bidirec- tional (could the participant/attendee ask questions, respond, interact and if so how - voice, chat, etc.?)	Intervention group: (1) Remote. (2) Data is synchronised in real time, but participant/attendee questions, answers, interactions, etc. are not mentioned. Control group: (1) Remote. (2) No mention.	Intervention group: (1) Hybrid. (2) Simultaneously, patients ask questions via WeChat, which are answered by nurses. Control group: (1) Face to face. (2) Patients ask questions via WeChat, which are answered by nurses.	Intervention group: (1) Remote+in-person (2) No mention. Control group: (1) Face to face (2) No mention.	Intervention group: (1) Watch the animation online. (2) No mention. Control group: (1) Face to face. (2) No mention.	Intervention group: (1) Hybrid interventions. (2) No mention. Control group: (1) Remote. (2) No mention.	Intervention group: (1) Remote. (2) No mention. Control group: (1) No mention. (2) No mention.	Intervention group: (1) Remote intervention. (2) Synchronisation, data transfer via a Subscriber Identity Module (SIM). Control group: (1) Remote intervention. (2) No mention.	Intervention group: (1) Remote intervention. (2) Synchronisation through device data. Control group: (1) Not applicable. (2) Not applicable.	Intervention group: (1) Remote. (2) Synchronisation through inspection and monitoring equipment allows direct telephone communication in case of anomalies. Control group: (1) Not applicable. (2) Not applicable.	Intervention group: (1) Remote combined with face-to-face. (2) The data is synchronised, patients ask questions on WeChat and the nurse manager answers the questions. Control group: (1) Face-to-face. (2) No mention.	Intervention group: (1) Face to face. (2) No mention. Control group: (1) Face to face. (2) No mention.
WHERE	7. Describe the type(s) of location(s) where the intervention occurred, including any necessary infrastructure or relevant features	(1) Were clinicians in the clinic or at their home? (2) Were patients in the clinic, another remote clinic, or at home?	Intervention group: (1) No mention. (2) Hospitals. Control group: (1) No mention. (2) Hospitals.	Intervention group: (1) The doctor is in the hospital. (2) Patients can do this at home and in the hospital. Control group: (1) The doctor is in the hospital. (2) In the hospital.	Intervention group: (1) In the clinic. (2) No mention. Control group: (1) In the clinic. (2) In the hospital.	Intervention group: (1) At the hospital. (2) At the hospital. Control group: (1) At the hospital. (2)At the hospital.	Intervention group: (1) In the clinic. (2) Hospitals. Control group: (1) In the clinic. (2) Hospitals.	Intervention group: (1) In the clinic. (2) Videos were viewed in the outpatient clinic before surgery and in the hospital after surgery. Control group: (1) No mention. (2) No mention.	Intervention group: (1) In the hospital. (2) No mention. Control group: (1) In the hospital. (2) Hospitals and communities.	Intervention group: (1) No mention. (2) No mention. Control group: (1) Not applicable. (2) Not applicable.	Intervention group: (1) In the clinic. (2) Outside the hospital. Control group: (1) Not applicable. (2) Not applicable.	Intervention group: (1) In hospital. (2) Can be learnt at home and in hospital. Control group: (1) In hospital. (2) In hospital.	Intervention group: (1) In the hospital. (2) In the hospital. Control group: (1) In the hospital. (2) In the hospital.
WHEN and HOW MUCH	8. Describe the number of times the intervention was delivered and over what period of time including the number of sessions, their schedule, and their duration, intensity or dose	(1) Number of visits. (2) frequency of interventions. (3) duration of interventions. (4) expected duration of treatment to achieve optimal efficacy. (5) and then also the number of actual visits received. (6) Provide duration and frequency of sessions.	Intervention group: (1) 6 weeks fixed exercise programme, 6 weeks interactive exercise programme. (2) No mention. (3) 12 weeks. (4) It can encourage improvement of physical activity, dyspnea, and quality of life. (5) baseline (visit [V] 1), 6 weeks (V2), and 12 weeks (V3). (6) No mention. Control group: (1) 12 weeks fixed exercise programme. (2) No mention. (3) 12 weeks. (4) No mention. (5) basel…	Intervention group: (1) Continuous follow-up for 60 months. (2) Postoperative pulmonary rehabilitation: Health education (weeks 1-12, once/week). Rehabilitation exercise guidance: walking and aerobic exercise (week 13-52, once/week). Psychological support (12 months, once/2 weeks) (3) Every day. (4) WeChat app-based education and rehabilitation program could decrease depression as well as anxiety…	Intervention group: (1) No mention. (2) Three times a day. (3) 5-8 days before surgery and 10 days after discharge. (4) Reduced hospital stay and drain retention time for surgical patients and reduced postoperative complications. (5) No mention. (6) 3 times a day for 20 minutes in the morning, midday and evening for 5 to 8 days before surgery and 10 days after discharge. Control group: (1) No men…	Intervention group: (1) Participants were evaluated at 3 time points: the day before surgery (T0); 3 days after education, given on postoperative day 2 (T1); the day of discharge, postoperative day 5 or 6 (T2). (2) Twice a day. (3) 31 minutes. (4) Educational animation is effective for promoting training-related knowledge and exercise compliance with active respiratory rehabilitation in postsurgi…	Intervention group: (1) Once a week. (2) Preoperative: abdominal breathing exercises, deep breathing exercises, and coughing exercises were not mentioned. Simple balloon blowing method every 4 hours. Postoperative: Muscle exercises on the first postoperative day, functional exercises for all four limbs on the second postoperative day, exercises to get out of bed on the third postoperative day, an…	Intervention group: (1) Before discharge, telephone follow-up 2-4 weeks after discharge. (2) every day (3) 3-7 days preoperatively, within 24 hours of discharge and on days 2 and 7 post-discharge. (4) Programmes can improve patient emotional Quality of Life, self-efficacy, activation, and knowledge. (5) Before discharge, telephone follow-up 2-4 weeks after discharge. (6) No mention. Control group…	Intervention group: (1) 18 months. (2) No mention. (3) At least 3 min each time. (4) An app based programme of rehabilitation can be delivered in a timely fashion to lung surgery patients with demonstrable physiological benefits. (5) 18 months. (6) No mention. Control group: (1) 6 weeks after surgery. (2) Twice a week. (3) Twice a week for 90min (4) No mention. (5) 6 weeks after surgery. (6) wice…	Intervention group: (1) Participants underwent an assessment battery upon four occasions: enrollment, on the morning of surgery, two weeks post_x0002_surgery and 16 weeks post-surgery. (2) Five days each week. (3) 30 min a day. (4) A surgeon-delivered exercise prescription plus an activity tracker may promote clinically significant improvement in aerobic capacity and moderate-vigorous physical ac…	Intervention group: (1) Every six weeks for a total of three months. (2) Every day. (3) After surgery. (4) Smart After-Care Program can be of great use to patients with poor postoperative lung function who are not in hospital. (5) Weekly phone calls and every six weeks participants returned to the clinic for follow-up for a total of three months. (6) No mention. Control group: (1) Not applicable.…	Intervention group: (1) 1-2 weeks before admission and 1, 4 and 8 weeks after discharge. (2) Prior to admission: not mentioned. After admission: respiratory function exercises 2-3 times a day. After Hospital discharge: not mentioned. (3) 10-15 minutes each time. (4) Improving patient compliance with pulmonary rehabilitation behaviours, shortening the duration of postoperative chest drain retentio…	Intervention group: (1) No mention. (2) Exercises include upper and lower limb functional exercises, cough and sputum training, abdominal breathing, lip-contraction breathing, etc., at least three sets of training, and walking training at least twice a day, breathing exercises 3-5 times a day. (3) Train at least three sets of 5-15 minutes each. (4) Pulmonary rehabilitation exercise based on a wea…
TAILORING	9. If the intervention was planned to be personalized, titrated or adapted, then describe what, why, when, and how	Describe the fexibility of the intervention to allow for any changes in or tailoring of the telehealth intervention for specifc patients or groups.	No mention.	No mention.	No mention.	No mention.	No mention.	No mention.	No mention.	No mention.	No mention.	The average duration of pre-admission training was 1 to 2 weeks.	No mention.
MODIFICATIONS	10. If the intervention was modifed during the course of the study, describe the changes (what, why, when, and how)	If it was planned remotely or in-person and then had to be switched to the other, provide the timing, reasons, and rationale for the change.	No mention.	The appropriate adjustment of the walking plan was made if necessary.	No mention.	No mention.	No mention.	No mention.	No mention.	No mention.	No mention.	No mention.	No mention.
HOW WELL	11. Planned: If intervention adherence or fdelity was assessed, describe how and by whom, and if any strategies were used to maintain or improve fdelity, describe them	(1) Identify any specifc strategies used to improve adherence to the telehealth intervention. (2) Was there a plan to monitor and track fdelity of the intervention?	Intervention group: (1) No mention. (2) Patient Monitoring Website. Control group: (1) No mention. (2) Patient Monitoring Website.	Intervention group: (1) If patients had any question related to the video courses, counseling in the WeChat Group or one-to-one chatting model was encouraged. The completion of daily walking plan was measured by walked steps, which was daily counted by WeChat Movement (a step-counting database in the WeChat) and supervised by trained nurses. (2) According to the accomplishment of daily goals over…	Intervention group: (1) No mention. (2) No mention. Control group: (1) No mention. (2) No mention.	Intervention group: (1) No mention. (2) No mention. Control group: (1) They also received the instructions and demonstrations of respiratory exercise tech_x0002_niques. (2) No mention.	Intervention group: (1) No mention. (2) No mention. Control group: (1) No mention. (2) No mention.	Intervention group: (1) key contents were reviewed. (2) No mention. Control group: (1) No mention. (2) No mention.	Intervention group: (1) No mention. (2) whilst the pulse oximeter and cloud-based server Control group: (1) No mention. (2) No mention.	Intervention group: (1) The prescription was orally conveyed by the surgeon and the project coordinator provided a written copy of the prescription on enrollment. (2) No mention. Control group: (1) Not applicable. (2) Not applicable.	Intervention group: (1) In addition, all participants were instructed to respond to a 13-question, lung cancer_x0002_specific checklist regarding their subjective physical state in the app. (2) The data can be synchronised so that if a participant is experiencing an abnormal physical condition, a background call can be made to the participant in the study to ask for details. Control group: (1) No…	Intervention group: (1) For patients who pass the assessment, the department issues a learning certificate. (2) The responsible nurse assesses and gives feedback on the mastery of the course on a daily basis, and urges the patient to complete the appropriate number of punch cards. Control group: (1) No mention. (2) No mention.	Intervention group: (1) No mention. (2) No mention. Control group: (1) No mention. (2) No mention.
	12. Actual: If intervention adherence or fdelity was assessed, describe the extent to which the intervention was delivered as planned	(1) Did the telehealth intervention infuence actual treatment adherence? (2) Was the fdelity of the telehealth intervention reported?	Intervention group: (1) No mention. (2) No mention. Control group: (1) No mention. (2) No mention.	Intervention group: (1) No mention. (2) No mention. Control group: (1) Not applicable. (2) Not applicable.	Intervention group: (1) No mention. (2) No mention. Control group: (1) No mention. (2) No mention.	Intervention group: (1) No mention. (2) No mention. Control group: (1) No mention. (2) No mention.	Intervention group: (1) No mention. (2) No mention. Control group: (1) No mention. (2) No mention.	Intervention group: (1) No mention. (2) No mention. Control group: (1) No mention. (2) No mention.	Intervention group: (1) No mention. (2) No mention. Control group: (1) No mention. (2) No mention.	Intervention group: (1) No mention. (2) No mention. Control group: (1) Not applicable. (2) Not applicable.	Intervention group: (1) No mention. (2) No mention. Control group: (1) Not applicable. (2) Not applicable.	Intervention group: (1) No mention. (2) No mention. Control group: (1) No mention. (2) No mention.	Intervention group: (1) No mention. (2) No mention. Control group: (1) No mention. (2) No mention.
